# Supplementary material for: Key body size/shape predictors of physical fitness in Saudi College-aged males: Role of the body roundness index
Source: PLoS One. 2025 Oct 24;20(10):e0333942. doi: 10.1371/journal.pone.0333942 (PMC12551920; doi:10.1371/journal.pone.0333942)
Supplement: S2 File — (XLSX) [file pone.0333942.s002.xlsx]

## Sheet: Sheet1
CATN°	N	Weight (kg)	Height (cm)	BMI	WC (cm)	HC (cm)	WC/HC	WC/H	BRI	ABSI	Shuttle (s)	PushUps (N)	VO2MAX	Flex
1	1	156	1.65	57.3003	149	156	0.955128	0.90303	8.12	0.078	16.12	1	26.6	-2
1	2	153	1.65	56.1983	130	137	0.948905	0.787879	7.65	0.069	13.96	6	26.6	-1
1	3	163	1.76	52.6214	127	142	0.894366	0.721591	6.37	0.068	15.03	2	26.6	-3
1	4	140	1.7	48.4429	128	149	0.85906	0.752941	7	0.074	13.922	15	26.6	-12
1	5	142	1.72	47.9989	131	134	0.977612	0.761628	6.9933	0.076	12.01	20	26.6	0
1	6	135	1.68	47.8316	128	135	0.948148	0.761905	7.2	0.075	13.54	10	26.6	10
1	7	102	1.47	47.2026	108	109	0.990826	0.734694	8.07459	0.068	16.91	18	26.6	7
1	8	132	1.68	46.7687	129	140	0.921429	0.767857	7.2634	0.077	13.674	10	29.6	5
1	9	140	1.74	46.2412	138	133	1.03759	0.793103	7.24	0.081	16.042	10	26.6	-17
1	10	140	1.74	46.2412	138	133	1.03759	0.793103	7.24	0.081	16.042	10	26.6	-17
1	11	139.5	1.76	45.0349	138	138	1	0.784091	7.04	0.082	13.486	4	26.6	3
1	12	139.5	1.76	45.0349	138	138	1	0.784091	7.04	0.082	13.486	4	26.6	3
1	13	135	1.75	44.0816	129	137	0.941606	0.737143	6.58	0.078	12.96	7	29.6	-11
1	14	125.8	1.69	44.0461	114	125	0.912	0.674556	6.17	0.07	14.21	8	29.6	-8
1	15	125.8	1.69	44.0461	125	114	1.09649	0.739645	6.9	0.077	14.21	8	26.6	-8
1	16	111	1.59	43.9065	103	129	0.79845	0.647799	6.32	0.066	13.42	20	29.6	10
1	17	155	1.88	43.8547	135	138	0.978261	0.718085	5.84	0.079	12.43	1	35.6	-13
1	18	123	1.68	43.5799	139	138	1.00725	0.827381	7.94	0.087	14.697	4	26.6	-9
1	19	123	1.68	43.5799	138	139	0.992806	0.821429	7.87	0.086	14.697	4	26.6	-9
1	20	111	1.62	42.2954	112	119	0.941176	0.691358	6.69	0.072	12.89	17	26.6	-7
1	21	136.8	1.8	42.2222	114	136	0.838235	0.633333	5.27	0.07	13.288	6	35.6	3
1	22	136.8	1.8	42.2222	136	114	1.19298	0.755556	6.56	0.084	13.288	6	29.6	3
1	23	123	1.72	41.5765	129	122	1.05738	0.75	6.87	0.082	16.1	1	26.6	12
1	24	133	1.8	41.0494	129	136	0.948529	0.716667	6.15	0.081	13.2	4	29.6	-3
1	25	120	1.71	41.0383	132	129	1.02326	0.77193	7.16	0.085	13.726	18	26.6	-2
1	26	135.5	1.82	40.9069	125	133	0.93985	0.686813	5.76	0.078	14.72	4	32.6	4
1	27	135.5	1.82	40.9069	133	125	1.064	0.730769	6.21	0.083	14.72	4	26.6	4
1	28	131	1.79	40.8851	122	135	0.903704	0.681564	5.82	0.077	13.229	20	32.6	-6
1	29	131	1.79	40.8851	122	135	0.903704	0.681564	5.82	0.077	13.229	20	35.6	-6
1	30	124	1.75	40.4898	122	126.512	0.964337	0.697143	6.15	0.078	14.01	21	29.6	5
1	31	113	1.68	40.0368	124	130	0.953846	0.738095	6.93	0.043	10.9	30	26.6	-4
1	32	123	1.76	39.7082	125	130	0.961538	0.710227	6.25	0.081	14.929	1	29.6	-3
1	33	123	1.76	39.7082	125	130	0.961538	0.710227	6.25	0.081	14.929	1	29.6	-3
1	34	120	1.74	39.6354	118	126	0.936508	0.678161	5.99	0.077	12.842	4	29.6	6
1	35	120	1.74	39.6354	118	126	0.936508	0.678161	5.99	0.077	12.842	4	29.6	6
1	36	124	1.77	39.5799	120	129	0.930233	0.677966	5.86	0.078	12.6	11	29.6	4
1	37	120.5	1.77	38.4628	115	126	0.912698	0.649718	5.56	0.076	15.354	12	32.6	8
1	38	120.5	1.77	38.4628	126	115	1.09565	0.711864	6.22	0.083	11.354	12	26.6	8
1	39	116.6	1.75	38.0735	114	127	0.897638	0.651429	5.66	0.076	14.01	14	35.6	-4
1	40	130	1.85	37.9839	110	125	0.88	0.594595	4.7	0.072	12.67	20	41.6	-12
1	41	111	1.72	37.5203	110	122	0.901639	0.639535	5.65	0.075	12.89	15	32.6	-6
1	42	103	1.67	36.9321	105	120	0.875	0.628743	5.74	0.073	11.96	28	35.6	3
1	43	126	1.85	36.8152	109	133	0.819549	0.589189	4.65	0.072	13.11	11	38.6	-6
1	44	126	1.86	36.4204	112	138	0.811594	0.602151	4.74	0.075	14.6	32	35.6	4
1	45	118	1.8	36.4198	117	127	0.92126	0.65	5.45	0.079	14.49	5	29.6	-3
1	46	109.4	1.74	36.1342	110	124	0.887097	0.632184	5.49	0.076	13.632	15	29.6	1
1	47	109.4	1.74	36.1342	124	110	1.12727	0.712644	6.36	0.086	13.632	15	29.6	1
1	48	100.5	1.67	36.0357	118	127	0.929134	0.706587	6.62	0.084	15.124	10	29.6	1
1	49	99.3	1.66	36.0357	124	127	0.976378	0.746988	7.13	0.088	14.57	5	29.6	3
1	50	119.3	1.82	36.0162	113	111	1.01802	0.620879	5.07	0.077	13.908	7	32.6	-1
1	51	119.3	1.82	36.0162	111	113	0.982301	0.60989	4.96	0.075	13.908	7	32.6	-1
1	52	109	1.74	36.0021	115	118	0.974576	0.66092	5.8	0.08	12.82	5	32.6	11
1	53	104	1.71	35.5665	117	126	0.928571	0.684211	6.19	0.083	13.789	21	29.6	-1
1	54	117	1.83	34.9368	115	116.628	0.986045	0.628415	5.11	0.08	13.13	20	29.6	-1
1	55	95	1.65	34.8944	101	117	0.863248	0.612121	5.64	0.074	12.4	22	29.6	-4
1	56	102	1.71	34.8825	106	123	0.861789	0.619883	5.48	0.076	12.58	20	32.6	6
1	57	118	1.84	34.8535	114	116.479	0.978715	0.619565	4.99	0.079	13.98	17	32.6	0
1	58	97	1.67	34.7807	102	118	0.864407	0.610778	5.54	0.074	13.69	8	32.6	-5
1	59	110	1.78	34.7178	99	122	0.811475	0.55618	4.53	0.07	12.41	17	32.6	-3
1	60	74	1.46	34.7157	108	114	0.947368	0.739726	8.21	0.084	13.45	7	26.6	12
1	61	86.4	1.58	34.6098	112	120	0.933333	0.708861	7.1	0.084	13.382	12	26.6	2
1	62	112	1.8	34.5679	112	115.971	0.96576	0.622222	5.16	0.079	14.02	16	29.6	-2
1	63	102	1.72	34.4781	99	114	0.868421	0.575581	4.95	0.071	11.42	35	32.6	11
1	64	99.6	1.7	34.4637	106	120	0.883333	0.623529	5.56	0.077	13.76	24	32.6	-8
1	65	111	1.8	34.2593	111	120	0.925	0.616667	5.1	0.078	13.44	21	32.6	-8
1	66	107	1.77	34.1537	117	125	0.936	0.661017	5.68	0.084	14.712	15	32.6	5
1	67	104.4	1.75	34.0898	108	119	0.907563	0.617143	5.29	0.078	12.92	21	32.6	0
1	68	112.8	1.82	34.0539	116	120	0.966667	0.637363	5.24	0.082	12.918	6	29.6	3
1	69	112.8	1.82	34.0539	120	116	1.03448	0.659341	5.47	0.085	12.918	6	29.6	3
1	70	90.3	1.63	33.987	100	115	0.869565	0.613497	5.74	0.075	13.128	17	35.6	2
1	71	90.3	1.63	33.987	115	100	1.15	0.705521	6.8	0.086	13.128	17	29.6	2
1	72	100	1.72	33.8021	115	120	0.958333	0.668605	5.97	0.084	12.696	20	29.6	-11
1	73	100	1.72	33.8021	115	120	0.958333	0.668605	5.97	0.084	12.696	20	29.6	-11
1	74	117.5	1.87	33.6012	107	127	0.84252	0.572193	4.41	0.075	12.845	25	41.6	5
1	75	117.5	1.87	33.6012	127	107	1.18692	0.679144	5.49	0.089	12.845	14	32.6	5
1	76	99	1.72	33.464	114	115	0.991304	0.662791	5.91	0.084	11.344	30	29.6	-5
1	77	99	1.72	33.464	114	115	0.991304	0.662791	5.91	0.084	11.344	30	29.6	-5
1	78	99	1.73	33.0783	96	112	0.857143	0.554913	4.69	0.07	11.32	26	41.6	10
1	79	91	1.66	33.0237	97	117	0.82906	0.584337	5.28	0.073	12.96	4	29.6	3
1	80	98.7	1.73	32.978	105	115	0.913043	0.606936	5.25	0.078	14.21	12	41.6	3
1	81	108	1.81	32.966	110	117	0.940171	0.607735	4.97	0.08	12.87	20	41.6	-2
1	82	97.9	1.73	32.7107	112	115	0.973913	0.647399	5.7	0.083	12.325	10	38.6	-13
1	83	97.9	1.73	32.7107	115	112	1.02679	0.66474	5.89	0.085	12.325	10	26.6	-13
1	84	104.4	1.79	32.5833	108	112	0.964286	0.603352	5	0.079	12.45	20	35.6	1
1	85	102.7	1.78	32.4138	101	115	0.878261	0.567416	4.65	0.074	13.25	28	44.6	-2
1	86	110.6	1.85	32.3156	109	111.962	0.973547	0.589189	4.65	0.079	12.7	24	44.6	6
1	87	98.7	1.75	32.2286	122	124	0.983871	0.697143	6.15	0.091	14.68	17	32.6	0
1	88	95	1.72	32.112	111	103	1.07767	0.645349	5.71	0.084	13.73	20	32.6	-13
1	89	82.8	1.61	31.9432	91	107	0.850467	0.565217	5.26	0.071	11.178	33	35.6	2
1	90	82.8	1.61	31.9432	107	91	1.17582	0.664596	6.43	0.084	11.178	33	29.6	2
1	91	97.2	1.75	31.7388	113	119	0.94958	0.645714	5.6	0.085	14.38	6	35.6	-25
1	92	97.2	1.75	31.7388	119	113	1.0531	0.68	5.97	0.09	14.38	6	29.6	-25
1	93	99	1.77	31.6001	106	106	1	0.59887	5.02	0.08	12.04	28	32.6	3
1	94	95.7	1.75	31.249	108	110.063	0.981255	0.617143	5.29	0.082	12.39	30	32.6	5
1	95	96.2	1.76	31.0563	116	120	0.966667	0.659091	5.7	0.088	13.73	10	29.6	-6
1	96	96.2	1.76	31.0563	120	116	1.03448	0.681818	5.95	0.092	13.73	10	29.6	-6
1	97	94	1.74	31.0477	105	113	0.929204	0.603448	5.18	0.081	11.415	25	35.6	-19
1	98	90.3	1.71	30.8813	107	120	0.891667	0.625731	5.54	0.083	13.07	14	35.6	11
1	99	90.3	1.71	30.8813	120	107	1.1215	0.701754	6.38	0.093	13.07	14	35.6	11
1	100	99.8	1.8	30.8025	106	109.268	0.970088	0.588889	4.81	0.08	12.57	28	38.6	11
1	101	105	1.85	30.6793	109	119	0.915966	0.589189	4.65	0.0812	12.311	6	32.6	-14
1	102	105	1.85	30.6793	119	109	1.09174	0.643243	5.2	0.089	12.311	6	32.6	-14
1	103	95	1.76	30.6689	104	108	0.962963	0.590909	4.97	0.08	11.68	21	32.6	18
1	104	95	1.76	30.6689	104	108	0.962963	0.590909	4.97	0.08	11.68	21	32.6	18
1	105	93.5	1.75	30.5306	100	113	0.884956	0.571429	4.8	0.077	11.269	25	35.6	-10
1	106	93.5	1.75	30.5306	113	100	1.13	0.645714	5.6	0.087	11.269	25	35.6	-10
1	107	109	1.89	30.5143	106	114	0.929825	0.560847	4.24	0.079	13.263	20	44.6	-11
1	108	109	1.89	30.5143	106	114	0.929825	0.560847	4.24	0.079	13.263	20	35.6	-11
1	109	86	1.68	30.4705	83	100	0.83	0.494048	4.19	0.066	11.98	20	38.6	24
1	110	87	1.69	30.4611	88	110	0.8	0.52071	4.45	0.069	12.332	25	32.6	1
1	111	87	1.69	30.4611	110	88	1.25	0.650888	5.9	0.087	12.332	25	32.6	1
1	112	98.5	1.8	30.4012	97	116	0.836207	0.538889	4.29	0.074	11.845	32	44.6	3
1	113	98.5	1.8	30.4012	116	97	1.19588	0.644444	5.39	0.089	11.845	26	38.6	3
1	114	83.5	1.66	30.3019	112	114	0.982456	0.674699	6.31	0.089	13.8	14	26.6	10
1	115	93.5	1.76	30.1847	115	124	0.927419	0.653409	5.64	0.089	13.215	21	35.6	11
1	116	96.7	1.79	30.1801	106	118	0.898305	0.592179	4.88	0.082	13.01	25	32.6	19
1	117	96.7	1.79	30.1801	118	106	1.11321	0.659218	5.58	0.091	11.798	25	32.6	19
1	118	90	1.73	30.0712	96	117	0.820513	0.554913	4.69	0.075	12.24	26	35.6	-16
1	119	92	1.75	30.0408	107	107.913	0.991543	0.611429	5.23	0.084	13.57	24	35.6	4
1	120	73	1.56	29.9967	77	86	0.895349	0.49359	4.6	0.064	12.87	32	44.6	2
1	121	131	1.79	40.8851	122	135	0.903704	0.681564	5.82	0.077	13.229	20	26.6	-6
1	122	123	1.76	39.7082	125	130	0.961538	0.710227	6.25	0.081	14.929	1	29.6	-3
1	123	120	1.74	39.6354	118	126	0.936508	0.678161	5.99	0.077	12.842	4	29.6	6
1	124	120.5	1.77	38.4628	115	126	0.912698	0.649718	5.56	0.076	15.354	12	35.6	8
1	125	109.4	1.74	36.1342	110	124	0.887097	0.632184	5.49	0.076	13.632	15	29.6	1
1	126	119.3	1.82	36.0162	113	111	1.01802	0.620879	5.07	0.077	13.908	7	32.6	-1
1	127	110	1.78	34.7178	99	122	0.811475	0.55618	4.53	0.07	11.178	17	41.6	-3
1	128	112.8	1.82	34.0539	116	120	0.966667	0.637363	5.24	0.082	12.918	6	35.6	3
1	129	90.3	1.63	33.987	100	115	0.869565	0.613497	5.74	0.075	13.128	17	35.6	2
1	130	100	1.72	33.8021	115	120	0.958333	0.668605	5.97	0.084	12.696	20	29.6	-11
1	131	117.5	1.87	33.6012	107	127	0.84252	0.572193	4.41	0.075	12.845	14	38.6	5
1	132	99	1.72	33.464	114	115	0.991304	0.662791	5.91	0.084	11.344	30	29.6	-5
1	133	97.9	1.73	32.7107	112	115	0.973913	0.647399	5.7	0.083	12.325	10	26.6	-13
1	134	95	1.72	32.112	111	103	1.07767	0.645349	5.71	0.084	13.73	20	32.6	-13
1	135	82.8	1.61	31.9432	91	107	0.850467	0.565217	5.26	0.071	12.41	33	35.6	2
2	136	99	1.82	29.8877	95	116	0.818966	0.521978	4.05	0.073	11.185	25	44.6	0
2	137	99	1.82	29.8877	95	116	0.818966	0.521978	4.045	0.073	11.185	25	38.6	0
2	138	92.5	1.76	29.8618	120	122	0.983607	0.681818	5.95	0.094	12.212	25	29.6	11
2	139	92.5	1.76	29.8618	120	122	0.983607	0.681818	5.95	0.094	12.212	25	32.6	11
2	140	95	1.79	29.6495	103	116	0.887931	0.575419	4.7	0.0803	13.09	4	32.6	-15
2	141	95	1.79	29.6495	116	103	1.12621	0.648045	5.47	0.091	13.09	4	29.6	-15
2	142	95	1.79	29.6495	103	116	0.887931	0.575419	4.7	0.08	13.09	4	29.6	-15
2	143	98	1.82	29.5858	85	105	0.809524	0.467033	3.48	0.066	11.47	23	44.6	9
2	144	99	1.83	29.5619	106	110	0.963636	0.579235	4.61	0.082	12.61	11	38.6	-23
2	145	89	1.74	29.3962	102	110	0.927273	0.586207	4.99	0.081	11.311	7	32.6	-5
2	146	89	1.74	29.3962	102	110	0.927273	0.586207	4.99	0.081	11.311	7	32.6	-5
2	147	89	1.74	29.3962	102	110	0.927273	0.586207	4.99	0.081	11.311	7	29.6	-5
2	148	79	1.64	29.3724	90	106	0.849057	0.54878	4.95	0.074	12.32	20	29.6	0
2	149	86	1.72	29.0698	85	110	0.772727	0.494186	4.06	0.069	11.6	30	38.6	-9
2	150	84	1.7	29.0657	100	100	1	0.588235	5.16	0.081	12.878	21	32.6	-7
2	151	84	1.7	29.0657	100	100	1	0.588235	5.16	0.081	12.878	21	32.6	-7
2	152	84	1.7	29.0657	100	100	1	0.588235	5.16	0.081	12.878	21	32.6	-7
2	153	93	1.79	29.0253	100	115	0.869565	0.558659	4.56	0.079	11.843	5	32.6	-8
2	154	93	1.79	29.0253	100	115	0.869565	0.558659	4.53	0.079	11.843	5	32.6	-8
2	155	93	1.79	29.0253	100	115	0.869565	0.558659	4.53	0.079	11.843	5	32.6	-8
2	156	93	1.8	28.7037	95	109	0.87156	0.527778	4.17	0.076	11.705	30	32.6	11
2	157	93	1.8	28.7037	95	109	0.87156	0.527778	4.17	0.076	11.705	30	41.6	11
2	158	93	1.8	28.7037	95	109	0.87156	0.527778	4.17	0.076	11.705	30	38.6	11
2	159	73.7	1.61	28.4325	85	100	0.85	0.52795	4.82	0.072	12.093	16	32.6	6
2	160	73.7	1.61	28.4325	100	85	1.17647	0.621118	5.91	0.085	12.093	16	32.6	6
2	161	73.7	1.61	28.4325	85	100	0.85	0.52795	4.82	0.072	12.093	16	38.6	6
2	162	88	1.76	28.4091	100	110	0.909091	0.568182	4.73	0.081	12.25	28	38.6	10
2	163	85	1.73	28.4005	92	112	0.821429	0.531792	4.44	0.075	12.444	18	35.6	4
2	164	85	1.73	28.4005	92	112	0.821429	0.531792	4.44	0.075	12.444	18	35.6	4
2	165	86.3	1.75	28.1796	93	107	0.869159	0.531429	4.37	0.076	12.402	30	41.6	-4
2	166	86.3	1.75	28.1796	107	93	1.15054	0.611429	5.23	0.087	12.402	30	32.6	-4
2	167	86.3	1.75	28.1796	93	107	0.869159	0.531429	4.37	0.076	12.402	30	41.6	-4
2	168	89	1.79	27.7769	97	110	0.881818	0.541899	4.35	0.079	11.56	8	32.6	-10
2	169	82	1.72	27.7177	83	106	0.783019	0.482558	3.93	0.069	11.372	20	41.6	-6
2	170	82	1.72	27.7177	83	106	0.783019	0.482558	3.93	0.069	11.372	20	41.6	-6
2	171	82	1.72	27.7177	83	106	0.783019	0.482558	3.93	0.069	11.372	20	41.6	-6
2	172	79	1.69	27.6601	85	102	0.833333	0.502959	4.25	0.071	11.56	20	32.6	8
2	173	78.9	1.69	27.6251	94	103.613	0.907225	0.556213	4.85	0.079	35	12	35.6	4
2	174	74	1.64	27.5134	86	104	0.826923	0.52439	4.67	0.074	13.04	34	35.6	9
2	175	92	1.83	27.4717	98	113	0.867257	0.535519	4.16	0.08	10.861	16	32.6	7
2	176	92	1.83	27.4717	113	98	1.15306	0.617486	5	0.092	10.861	16	32.6	7
2	177	92	1.83	27.4717	98	113	0.867257	0.535519	4.16	0.08	10.861	16	32.6	7
2	178	86	1.77	27.4506	93	105	0.885714	0.525424	4.24	0.077	12.133	20	41.6	0
2	179	86	1.77	27.4506	93	105	0.885714	0.525424	4.24	0.077	12.133	20	41.6	0
2	180	86	1.77	27.4506	93	105	0.885714	0.525424	4.24	0.077	12.133	20	41.6	0
2	181	82	1.73	27.3982	93	103	0.902913	0.537572	4.5	0.078	13.249	31	38.6	6
2	182	82	1.73	27.3982	93	103	0.902913	0.537572	4.5	0.078	13.249	31	38.6	6
2	183	82	1.73	27.3982	93	103	0.902913	0.537572	4.5	0.078	13.249	31	38.6	6
2	184	93.2	1.85	27.2316	93	102.912	0.903683	0.502703	3.77	0.076	12	40	44.6	6
2	185	80	1.72	27.0416	110	120	0.916667	0.639535	5.65	0.093	12.865	27	35.6	-6
2	186	80	1.72	27.0416	110	120	0.916667	0.639535	5.65	0.093	12.865	27	35.6	-6
2	187	78	1.7	26.9896	88	100	0.88	0.517647	4.38	0.075	10.862	33	41.6	2
2	188	78	1.7	26.9896	88	100	0.88	0.517647	4.38	0.075	10.862	33	41.6	2
2	189	78	1.7	26.9896	88	100	0.88	0.517647	4.38	0.075	10.862	33	41.6	2
2	190	80.6	1.73	26.9304	92	105	0.87619	0.531792	4.44	0.078	11.95	40	38.6	6
2	191	80.6	1.73	26.9304	92	105	0.87619	0.531792	4.44	0.078	11.95	40	38.6	6
2	192	75	1.67	26.8923	90	105	0.857143	0.538922	4.73	0.078	12.17	25	35.6	23
2	193	91	1.84	26.8785	99	109	0.908257	0.538043	4.155	0.081	11.695	20	41.6	6
2	194	91	1.84	26.8785	99	109	0.908257	0.538043	4.16	0.081	11.695	20	41.6	6
2	195	91	1.84	26.8785	99	109	0.908257	0.538043	4.16	0.081	11.695	20	41.6	6
2	196	73	1.65	26.8136	85	98	0.867347	0.515152	4.53	0.074	11.07	35	32.6	-14
2	197	73	1.65	26.8136	98	85	1.15294	0.593939	5.43	0.085	11.07	35	32.6	-14
2	198	73	1.65	26.8136	85	98	0.867347	0.515152	4.53	0.074	11.07	35	32.6	-14
2	199	80.2	1.73	26.7968	94	103	0.912621	0.543353	4.56	0.08	11.459	13	38.6	14
2	200	80.2	1.73	26.7968	103	94	1.09574	0.595376	5.13	0.087	11.459	13	38.6	14
2	201	80.2	1.73	26.7968	94	103	0.912621	0.543353	4.56	0.08	11.459	13	38.6	14
2	202	75.3	1.68	26.6794	89	108	0.824074	0.529762	4.59	0.077	10.986	22	32.6	14
2	203	75.3	1.68	26.6794	108	89	1.21348	0.642857	5.86	0.093	10.986	22	32.6	14
2	204	75.3	1.68	26.6794	89	108	0.824074	0.529762	4.59	0.077	10.986	22	32.6	14
2	205	79.5	1.73	26.5629	95	108	0.87963	0.549133	4.63	0.081	12.688	25	32.6	-10
2	206	79.5	1.73	26.5629	108	95	1.13684	0.624277	5.44	0.092	12.688	25	32.6	-10
2	207	79.5	1.73	26.5629	95	108	0.87963	0.549133	4.63	0.081	12.688	25	32.6	-10
2	208	82.2	1.76	26.5367	97	110	0.881818	0.551136	4.51	0.082	12.166	22	38.6	2
2	209	82.2	1.76	26.5367	97	110	0.881818	0.551136	4.55	0.082	12.166	22	38.6	2
2	210	82	1.76	26.4721	94	103	0.912621	0.534091	4.36	0.08	12.12	8	38.6	-5
2	211	81	1.75	26.449	84	109	0.770642	0.48	3.81	0.072	11.287	30	41.6	11
2	212	81	1.75	26.449	84	109	0.770642	0.48	3.81	0.072	11.287	30	41.6	11
2	213	81	1.75	26.449	83	104	0.798077	0.474286	3.75	0.071	10.85	21	44.6	11
2	214	81	1.75	26.449	84	109	0.770642	0.48	3.81	0.072	11.287	30	38.6	11
2	215	82.2	1.77	26.2377	104	107	0.971963	0.587571	4.9	0.089	12.018	7	32.6	-7
2	216	82.2	1.77	26.2377	107	104	1.02885	0.60452	5.08	0.091	12.018	7	32.6	-7
2	217	82.2	1.77	26.2377	104	107	0.971963	0.587571	4.9	0.089	12.018	7	32.6	-7
2	218	81	1.76	26.1493	89	103	0.864078	0.505682	4.06	0.076	12.46	25	32.6	-5
2	219	79.7	1.75	26.0245	89	105	0.847619	0.508571	4.12	0.077	11.67	40	44.6	11
2	220	75.2	1.7	26.0208	90	106	0.849057	0.529412	4.51	0.079	11.76	30	38.6	7
2	221	74	1.69	25.9095	90	100	0.9	0.532544	4.58	0.079	12.981	21	38.6	-13
2	222	74	1.69	25.9095	90	100	0.9	0.532544	4.58	0.079	12.981	21	38.6	-13
2	223	74	1.69	25.9095	90	100	0.9	0.532544	4.58	0.079	12.981	21	41.6	-13
2	224	72	1.67	25.8166	79	103	0.76699	0.473054	3.98	0.07	11.6	30	38.6	-7
2	225	76	1.72	25.6896	90	103	0.873786	0.523256	4.377	0.079	11.189	30	38.6	2
2	226	74	1.7	25.6055	88	95	0.926316	0.517647	4.38	0.078	13.021	28	29.6	21
2	227	81	1.78	25.565	76	99	0.767677	0.426966	3.17	0.066	11.49	55	44.6	1
2	228	79.1	1.76	25.5359	89	99.8939	0.890945	0.505682	4.06	0.077	37	12.48	44.6	5
2	229	72	1.68	25.5102	83	100	0.83	0.494048	4.19	0.074	11.237	30	38.6	13
2	230	72	1.68	25.5102	83	100	0.83	0.494048	4.19	0.074	11.237	30	38.6	13
2	231	79.7	1.77	25.4397	90	100	0.9	0.508475	4.06	0.078	11.54	40	44.6	2
2	232	71.8	1.68	25.4393	103	112	0.919643	0.613095	5.52	0.092	12.978	25	38.6	11
2	233	71.8	1.68	25.4393	103	112	0.919643	0.613095	5.52	0.0923	12.978	25	29.6	11
2	234	75.8	1.73	25.3266	89	102	0.872549	0.514451	4.25	0.078	12.16	30	44.6	8
2	235	80	1.78	25.2493	88	104	0.846154	0.494382	3.88	0.077	10.33	32	44.6	-5
2	236	80	1.78	25.2493	90	107	0.841121	0.505618	4	0.078	13.37	27	41.6	0
2	237	76.2	1.74	25.1685	86	101	0.851485	0.494253	4	0.076	11.373	18	38.6	-5
2	238	76.2	1.74	25.1685	101	86	1.17442	0.58046	4.93	0.089	11.373	18	38.6	-5
2	239	76.8	1.75	25.0776	88	102	0.862745	0.502857	4.1	0.078	10.89	40	44.6	15
2	240	82.1	1.81	25.0603	88	99.0473	0.888464	0.486188	3.71	0.076	30	12.16	35.6	2
2	241	86	1.72	29.0698	85	110	0.772727	0.494186	4.06	0.069	11.6	30	32.6	-9
2	242	88	1.76	28.4091	100	110	0.909091	0.568182	4.73	0.081	12.25	28	38.6	10
2	243	89	1.79	27.7769	97	110	0.881818	0.541899	4.35	0.079	11.56	8	32.6	-10
2	244	79	1.69	27.6601	85	102	0.833333	0.502959	4.25	0.071	11.56	20	32.6	8
2	245	74	1.64	27.5134	86	104	0.826923	0.52439	4.67	0.074	13.04	34	35.6	9
2	246	75	1.67	26.8923	90	105	0.857143	0.538922	4.73	0.078	12.17	25	35.6	23
2	247	82	1.76	26.4721	94	103	0.912621	0.534091	4.4	0.08	12.12	8	44.6	-5
2	248	81	1.75	26.449	83	104	0.798077	0.474286	3.76	0.071	10.85	21	38.6	11
2	249	81	1.76	26.1493	89	103	0.864078	0.505682	4.06	0.076	12.46	25	32.6	-5
2	250	72	1.67	25.8166	79	103	0.76699	0.473054	3.98	0.07	11.6	30	38.6	-7
2	251	81	1.78	25.565	76	99	0.767677	0.426966	3.17	0.066	11.49	55	44.6	1
2	252	80	1.78	25.2493	88	104	0.846154	0.494382	3.88	0.077	10.33	32	44.6	-5
2	253	80	1.78	25.2493	90	107	0.841121	0.505618	4	0.079	13.37	27	41.6	0
2	254	73.7	1.61	28.4325	85	100	0.85	0.52795	5.91	0.085	12.093	16	32.6	6
2	255	86.3	1.75	28.1796	93	107	0.869159	0.531429	5.23	0.087	12.402	30	35.6	-4
2	256	92	1.83	27.4717	98	113	0.867257	0.535519	5	0.092	10.861	16	32.6	7
2	257	73	1.65	26.8136	85	98	0.867347	0.515152	5.43	0.085	11.07	35	32.6	-14
2	258	80.2	1.73	26.7968	94	103	0.912621	0.543353	5.13	0.087	11.459	13	38.6	14
2	259	75.3	1.68	26.6794	89	108	0.824074	0.529762	5.86	0.093	10.986	22	32.6	14
2	260	79.5	1.73	26.5629	95	108	0.87963	0.549133	5.44	0.092	12.688	25	32.6	-10
2	261	82.2	1.77	26.2377	104	107	0.971963	0.587571	5.08	0.091	12.018	7	32.6	-7
2	262	76.2	1.74	25.1685	86	101	0.851485	0.494253	4.93	0.089	11.373	18	38.6	-5
2	263	95	1.79	29.6495	103	116	0.887931	0.575419	5.47	0.091	13.09	4	32.6	-15
2	264	73.7	1.61	28.4325	85	100	0.85	0.52795	5.92	0.085	12.093	16	32.6	6
2	265	86.3	1.75	28.1796	93	107	0.869159	0.531429	5.23	0.087	12.402	30	32.6	-4
2	266	92	1.83	27.4717	98	113	0.867257	0.535519	5	0.092	10.861	16	32.6	7
2	267	73	1.65	26.8136	85	98	0.867347	0.515152	5.43	0.085	11.07	35	32.6	-14
2	268	80.2	1.73	26.7968	94	103	0.912621	0.543353	5.13	0.087	11.459	13	38.6	14
2	269	75.3	1.68	26.6794	89	108	0.824074	0.529762	5.86	0.093	10.986	22	32.6	14
2	270	79.5	1.73	26.5629	95	108	0.87963	0.549133	5.44	0.092	12.688	25	32.6	-10
2	271	82.2	1.77	26.2377	104	107	0.971963	0.587571	5.08	0.091	12.018	7	32.6	-7
2	272	76.2	1.74	25.1685	86	101	0.851485	0.494253	4.93	0.089	11.373	18	38.6	-5
2	273	84	1.7	29.0657	100	100	1	0.588235	5.16	0.081	12.878	21	32.6	-7
2	274	93	1.79	29.0253	100	115	0.869565	0.558659	4.53	0.079	11.843	5	41.6	-8
2	275	86	1.77	27.4506	93	105	0.885714	0.525424	4.24	0.077	12.133	20	41.6	0
2	276	91	1.84	26.8785	99	109	0.908257	0.538043	4.16	0.081	11.695	20	41.6	6
2	277	74	1.69	25.9095	90	100	0.9	0.532544	4.58	0.079	12.981	21	38.6	-13
2	278	72	1.68	25.5102	83	100	0.83	0.494048	4.19	0.074	11.237	30	38.6	13
2	279	73.7	1.61	28.4325	85	100	0.85	0.52795	5.91	0.085	12.093	16	32.6	6
2	280	86.3	1.75	28.1796	93	107	0.869159	0.531429	5.23	0.087	12.402	30	32.6	-4
3	281	72	1.7	24.9135	88	104	0.846154	0.517647	4.38	0.079	11.44	20	32.6	-23
3	282	75.4	1.74	24.9042	89	99	0.89899	0.511494	4.18	0.079	11.989	23	32.6	13
3	283	75.4	1.74	24.9042	99	89	1.11236	0.568966	4.81	0.088	11.989	23	32.6	13
3	284	78	1.77	24.8971	91	103	0.883495	0.514124	4.12	0.08	13.15	10	41.6	-3
3	285	78	1.77	24.8971	91	103	0.883495	0.514124	4.12	0.08	13.15	10	41.6	-3
3	286	75	1.74	24.7721	87	108	0.805556	0.5	4.06	0.078	12.4	23	35.6	13
3	287	76.6	1.76	24.7288	88	102	0.862745	0.5	4	0.078	12	37	38.6	6
3	288	75.7	1.75	24.7184	103	114	0.903509	0.588571	4.98	0.092	11.715	33	26.6	-3
3	289	69	1.68	24.4473	86	106	0.811321	0.511905	4.39	0.08	11.64	20	35.6	0
3	290	69	1.68	24.4473	86	106	0.811321	0.511905	4.39	0.08	11.64	20	35.6	0
3	291	74	1.74	24.4418	83	101	0.821782	0.477011	3.82	0.075	11.73	20	32.6	7
3	292	72	1.72	24.3375	89	98	0.908163	0.517442	4.31	0.081	12.41	12	41.6	3
3	293	81	1.83	24.187	85	105	0.809524	0.464481	3.43	0.075	12.138	13	41.6	4
3	294	68.1	1.68	24.1284	92	86	1.06977	0.547619	4.79	0.085	12.112	24	32.6	-8
3	295	68.1	1.68	24.1284	86	92	0.934783	0.511905	4.39	0.079	12.112	24	32.6	-8
3	296	78	1.8	24.0741	88	100	0.88	0.488889	3.76	0.079	12.48	25	32.6	-13
3	297	76	1.78	23.9869	86	102	0.843137	0.483146	3.76	0.078	11.6	33	32.6	6
3	298	70	1.71	23.939	96	102	0.941176	0.561404	4.83	0.088	10.851	30	29.6	17
3	299	70	1.71	23.939	96	102	0.941176	0.561404	4.83	0.088	10.851	30	29.6	17
3	300	74	1.76	23.8895	74	62	1.19355	0.420455	3.15	0.067	11.592	20	38.6	6
3	301	74	1.76	23.8895	74	62	1.19355	0.420455	3.15	0.067	11.592	20	38.6	6
3	302	65	1.65	23.8751	76	100	0.76	0.460606	3.91	0.071	14.17	31	35.6	12
3	303	64	1.64	23.7954	76	90	0.844444	0.463415	3.97	0.072	12.31	30	38.6	15
3	304	67	1.68	23.7387	80	100	0.8	0.47619	3.99	0.075	11.386	27	35.6	4
3	305	67	1.68	23.7387	80	100	0.8	0.47619	3.99	0.075	11.386	27	35.6	4
3	306	76.6	1.8	23.642	85	100	0.85	0.472222	3.59	0.077	12.26	24	35.6	6
3	307	72	1.75	23.5102	85	98	0.867347	0.485714	3.88	0.078	12.21	32	41.6	6
3	308	67	1.69	23.4586	70	94	0.744681	0.414201	3.27	0.066	12.96	24	38.6	17
3	309	63	1.64	23.4236	68	92	0.73913	0.414634	3.41	0.065	11.52	31	35.6	6
3	310	74	1.78	23.3556	78	99	0.787879	0.438202	3.29	0.072	11.39	35	44.6	10
3	311	70.2	1.74	23.1867	87	96	0.90625	0.5	4.06	0,081+	11.408	15	35.6	-18
3	312	70.2	1.74	23.1867	96	87	1.10345	0.551724	4,6é	0.09	11.408	15	35.6	-18
3	313	63	1.65	23.1405	77	97	0.793814	0.466667	3.98	0.074	11.23	47	38.6	-9
3	314	71.6	1.76	23.1147	84	95.5841	0.878807	0.477273	3.76	0.078	12.14	40	38.6	11
3	315	66	1.69	23.1084	84	99	0.848485	0.497041	4.19	0.08	13.409	19	29.6	-4
3	316	74	1.79	23.0954	84	99	0.848485	0.469274	3.59	0.077	10.169	30	47.6	-7
3	317	74	1.79	23.0954	84	99	0.848485	0.469274	3.59	0.077	10.169	30	47.6	-7
3	318	74	1.79	23.0954	86	98	0.877551	0.480447	3.7	0.079	11	40	32.6	8
3	319	69	1.73	23.0546	78	97	0.804124	0.450867	3.52	0.073	11.287	30	38.6	0
3	320	69	1.73	23.0546	78	97	0.804124	0.450867	3.56	0.073	11.287	30	38.6	0
3	321	77	1.83	22.9926	82	100	0.82	0.448087	3.26	0.075	11.98	16	35.6	-13
3	322	68	1.72	22.9854	81	96	0.84375	0.47093	3.81	0.076	11.751	33	35.6	7
3	323	68	1.72	22.9854	81	96	0.84375	0.47093	3.81	0.076	11.751	33	35.6	7
3	324	62	1.65	22.7732	85	92	0.923913	0.515152	4.53	0.082	11.674	18	32.6	4
3	325	62	1.65	22.7732	85	92	0.923913	0.515152	4.53	0.082	11.674	18	38.6	4
3	326	65	1.69	22.7583	72	96	0.75	0.426036	3.4	0.069	11.63	30	44.6	6
3	327	66	1.71	22.571	93	97	0.958763	0.54386	4.64	0.089	11.337	35	38.6	6
3	328	62	1.66	22.4996	82	93	0.88172	0.493976	4.25	0.08	11.432	14	35.6	7
3	329	72.7	1.8	22.4383	82	94.3801	0.868827	0.455556	3.42	0.077	12.27	36	38.6	9
3	330	61	1.65	22.4059	74	93	0.795699	0.448485	3.77	0.072	12.58	12	41.6	-3
3	331	72.4	1.8	22.3457	102	111	0.918919	0.566667	4.58	0.096	12.413	27	35.6	4
3	332	66	1.72	22.3094	80	98	0.816327	0.465116	3.74	0.077	10.178	30	41.6	-1
3	333	66	1.72	22.3094	80	98	0.816327	0.465116	3.74	0.077	10.178	30	38.6	-1
3	334	71	1.79	22.1591	79	102	0.77451	0.441341	3.29	0.075	11.659	30	38.6	24
3	335	66.2	1.73	22.119	83	90	0.922222	0.479769	3.87	0.08	12.36	33	44.6	13
3	336	63	1.69	22.0581	77	95	0.810526	0.455621	3.73	0.075	11.853	43	41.6	9
3	337	63	1.69	22.0581	77	95	0.810526	0.455621	3.73	0.075	11.853	43	41.6	9
3	338	73	1.82	22.0384	88	91	0.967033	0.483516	3.65	0.083	11.33	35	41.6	-11
3	339	77	1.87	22.0195	83	102	0.813725	0.44385	3.12	0.077	11.49	31	47.6	-15
3	340	67.4	1.75	22.0082	85	99	0.858586	0.485714	3.88	0.082	11.452	30	44.6	-1
3	341	71.3	1.8	22.0062	81	93.611	0.865283	0.45	3.36	0.077	10.7	35	41.6	10
3	342	64.2	1.71	21.9555	81	99	0.818182	0.473684	3.87	0.079	10.833	32	38.6	24
3	343	62.6	1.69	21.918	91	105	0.866667	0.538462	4.65	0.089	9.95	42	29.6	7
3	344	67	1.75	21.8776	80	93	0.860215	0.457143	3.57	0.077	10.387	26	38.6	24
3	345	67	1.75	21.8776	80	93	0.860215	0.457143	3.57	0.077	10.387	26	38.6	24
3	346	61	1.67	21.8724	78	90	0.866667	0.467066	3.92	0.077	10.592	30	41.6	6
3	347	61	1.67	21.8724	87	94	0.925532	0.520958	4.52	0.086	11.163	20	35.6	7
3	348	61	1.67	21.8724	87	94	0.925532	0.520958	4.52	0.086	11.163	20	38.6	7
3	349	63.2	1.7	21.8685	81	93.366	0.867554	0.476471	3.93	0.079	11.75	40	44.6	10
3	350	58.6	1.64	21.7876	90	102	0.882353	0.54878	4.95	0.09	10.888	40	26.6	-14
3	351	65	1.73	21.7181	74	96	0.770833	0.427746	3.31	0.072	11.73	52	44.6	11
3	352	62	1.69	21.7079	67	94	0.712766	0.39645	3.07	0.066	10.957	30	44.6	8
3	353	64	1.72	21.6333	79	93	0.849462	0.459302	3.68	0.078	11.15	31	41.6	13
3	354	70	1.8	21.6049	80	92.8968	0.861171	0.444444	3.3	0.077	11.32	35	44.6	10
3	355	68.2	1.78	21.5251	83	98	0.846939	0.466292	3.58	0.08	12.47	17	38.6	-16
3	356	68.2	1.78	21.5251	98	83	1.18072	0.550562	4.48	0.095	12.47	27	38.6	-16
3	357	65	1.74	21.4692	77	89	0.865169	0.442529	3.44	0.076	11.74	29	35.6	-12
3	358	63.3	1.72	21.3967	77	94	0.819149	0.447674	3.55	0.076	11.303	39	35.6	-6
3	359	63.3	1.72	21.3967	94	77	1.22078	0.546512	4.63	0.093	11.303	39	29.6	-6
3	360	66.2	1.76	21.3714	73	94	0.776596	0.414773	3.09	0.071	11.8	20	44.6	10
3	361	55.3	1.61	21.3341	80	89	0.898876	0.496894	4.46	0.082	11.187	36	35.6	-2
3	362	66	1.76	21.3068	80	102	0.784314	0.454545	3.51	0.078	11.029	20	29.6	-4
3	363	66	1.76	21.3068	80	102	0.784314	0.454545	3.51	0.078	11.029	20	41.6	-4
3	364	69	1.81	21.0616	79	94	0.840426	0.436464	3.19	0.077	11.54	30	44.6	-13
3	365	69	1.81	21.0616	79	94	0.840426	0.436464	3.19	0.077	11.54	30	41.6	-13
3	366	62.9	1.73	21.0164	79	91.8492	0.860105	0.456647	3.62	0.079	11.87	46	44.6	12
3	367	69.4	1.82	20.9516	87	97	0.896907	0.478022	3.57	0.085	11.535	15	44.6	-15
3	368	69.4	1.82	20.9516	97	87	1.11494	0.532967	4.16	0.095	11.535	15	44.6	-15
3	369	59.6	1.69	20.8676	82	90	0.911111	0.485207	4.06	0.083	11.037	30	38.6	5
3	370	59.6	1.69	20.8676	90	82	1.09756	0.532544	4.58	0.091	11.037	30	38.6	5
3	371	63	1.74	20.8086	73	93	0.784946	0.41954	3.19	0.073	10.281	30	38.6	22
3	372	53.9	1.61	20.794	85	99	0.858586	0.52795	4.82	0.089	10.209	40	29.6	5
3	373	60	1.7	20.7612	74	90	0.822222	0.435294	3.47	0.075	11.47	36	44.6	6
3	374	62	1.73	20.7157	77	95	0.810526	0.445087	3.5	0.078	10.66	35	41.6	11
3	375	57.7	1.67	20.6892	86	100	0.86	0.51497	4.46	0.088	11.243	30	35.6	4
3	376	57	1.66	20.6852	76	90	0.844444	0.457831	3.84	0.078	12.099	30	35.6	6
3	377	64	1.76	20.6612	80	94	0.851064	0.454545	3.51	0.08	11.63	14	38.6	-14
3	378	64	1.76	20.6612	80	94	0.851064	0.454545	3.51	0.08	11.63	14	38.6	-14
3	379	61	1.72	20.6193	92	97	0.948454	0.534884	4.5	0.0934	10.99	28	29.6	7
3	380	62.4	1.74	20.6104	78	91.1265	0.855953	0.448276	3.5	0.079	12.01	32	32.6	4
3	381	55.9	1.65	20.5326	82	96	0.854167	0.49697	4.32	0.085	11.617	24	32.6	1
3	382	60	1.71	20.5191	69	88	0.784091	0.403509	3.1	0.07	11.49	33	32.6	0
3	383	65	1.78	20.5151	76	93	0.817204	0.426966	3.17	0.076	11.21	29	44.6	12
3	384	57	1.67	20.4382	78	90.8199	0.858842	0.467066	3.92	0.081	10.8	33	44.6	7
3	385	63	1.76	20.3383	68	90	0.755556	0.386364	2.79	0.069	11.79	35	50.6	2
3	386	63	1.76	20.3383	78	87	0.896552	0.443182	3.39	0.079	11.37	30	44.6	-9
3	387	62.2	1.75	20.3102	72	92	0.782609	0.411429	3.08	0.073	11.327	30	32.6	-9
3	388	62.2	1.75	20.3102	92	72	1.27778	0.525714	4.31	0.093	11.327	30	32.6	-9
3	389	67.5	1.83	20.1559	75	96	0.78125	0.409836	2.87	0.075	10.939	30	53.6	8
3	390	67.5	1.83	20.1559	96	75	1.28	0.52459	4.05	0.096	10.939	30	44.6	8
3	391	61	1.74	20.148	74	93	0.795699	0.425287	3.25	0.076	10.757	30	38.6	5
3	392	61	1.74	20.148	74	93	0.795699	0.425287	3.25	0.076	10.757	30	38.6	5
3	393	60	1.73	20.0474	73	101	0.722772	0.421965	3.24	0.075	11.257	31	32.6	0
3	394	51	1.6	19.9219	76	87	0.873563	0.475	4.24	0.082	11.375	27	35.6	5
3	395	56	1.68	19.8413	68	88	0.772727	0.404762	3.19	0.072	11.83	40	38.6	10
3	396	54	1.65	19.8347	69	91	0.758242	0.418182	3.42	0.073	11.33	35	44.6	1
3	397	51.5	1.62	19.6235	75	93	0.806452	0.462963	4.03	0.081	11.57	46	44.6	10
3	398	54.7	1.67	19.6135	76	93	0.817204	0.45509	3.78	0.081	11.72	38	38.6	10
3	399	56	1.69	19.6072	82	97	0.845361	0.485207	4.06	0.087	11.317	31	38.6	-5
3	400	56	1.69	19.6072	80	91	0.879121	0.473373	3.92	0.085	12.31	37	32.6	4
3	401	59	1.74	19.4874	75	91	0.824176	0.431034	3.32	0.079	11.192	32	38.6	21
3	402	59	1.74	19.4874	68	86	0.790698	0.390805	2.88	0.071	10.105	60	50.6	26
3	403	59	1.74	19.4874	68	86	0.790698	0.390805	2.88	0.071	10.105	60	50.6	26
3	404	65.7	1.84	19.4057	82	94	0.87234	0.445652	3.21	0.084	12.23	23	32.6	-7
3	405	65.7	1.84	19.4057	94	82	1.14634	0.51087	3.88	0.096	12.23	23	32.6	-7
3	406	59	1.75	19.2653	80	72	1.11111	0.457143	3.57	0.084	10.667	30	41.6	4
3	407	59	1.75	19.2653	80	72	1.11111	0.457143	3.57	0.084	10.667	30	41.6	4
3	408	56.7	1.72	19.1658	75	92	0.815217	0.436047	3.42	0.08	11.36	35	44.6	8
3	409	58	1.74	19.1571	76	91	0.835165	0.436782	3.38	0.08	10.815	30	44.6	-2
3	410	58	1.74	19.1571	70	83	0.843373	0.402299	3.01	0.074	14.37	14	44.6	-6
3	411	55.6	1.71	19.0144	71	93	0.763441	0.415205	3.22	0.076	12.493	42	32.6	-25
3	412	55.6	1.71	19.0144	93	71	1.30986	0.54386	4.64	0.1	12.493	42	32.6	-25
3	413	54.2	1.69	18.9769	81	97	0.835052	0.47929	3.99	0.088	11.98	32	38.6	9
3	414	51	1.64	18.9619	64	81	0.790123	0.390244	3.13	0.07	10.94	33	41.6	14
3	415	56	1.72	18.9292	68	85	0.8	0.395349	2.98	0.073	11.066	39	47.6	0
3	416	56	1.72	18.9292	68	85	0.8	0.395349	2.98	0.073	11.066	39	47.6	0
3	417	46	1.56	18.902	67	82	0.817073	0.429487	3.83	0.076	10.36	47	44.6	10
3	418	56.2	1.74	18.5626	79	94	0.840426	0.454023	3.56	0.085	11.351	41	41.6	26
3	419	50.3	1.65	18.4757	80	95	0.842105	0.484848	4.18	0.089	10.74	38	41.6	10
3	420	68	1.92	18.4462	94	106	0.886792	0.489583	3.45	0.097	11.85	30	29.6	-12
3	421	52	1.68	18.424	65	85	0.764706	0.386905	2.99	0.072	10.67	37	47.6	2
3	422	58	1.78	18.3058	78	91	0.857143	0.438202	3.29	0.084	11.7	25	41.6	16
3	423	55.7	1.76	17.9817	80	95	0.842105	0.454545	3.51	0.088	10.98	30	35.6	6
3	424	55	1.76	17.7557	81	85	0.952941	0.460227	3.57	0.09	12.496	30	44.6	2
3	425	43	1.56	17.6693	64	82	0.780488	0.410256	3.6	0.076	12.205	40	35.6	6
3	426	43	1.56	17.6693	64	82	0.780488	0.410256	3.6	0.076	12.205	40	35.6	6
3	427	57.7	1.83	17.2295	82	85.1086	0.963475	0.448087	3.26	0.091	11.36	50	38.6	7
3	428	52	1.74	17.1753	66	85	0.776471	0.37931	2.76	0.075	11.42	30	47.6	-13
3	429	42	1.57	17.0392	60	80	0.75	0.382166	3.24	0.072	13.25	35	35.6	12
3	430	54.8	1.83	16.3636	72	86	0.837209	0.393443	2.7	0.083	11.81	33	41.6	6
3	431	46	1.69	16.1059	59	84	0.702381	0.349112	2.55	0.071	10.222	20	44.6	-5
3	432	46	1.69	16.1059	59	84	0.702381	0.349112	2.55	0.071	10.222	20	47.6	-5
3	433	53	1.85	15.4858	67	89	0.752809	0.362162	2.34	0.079	11.65	23	53.6	-8
3	434	53	1.85	15.4858	67	89	0.752809	0.362162	2.34	0.079	11.65	23	47.6	-8
3	435	46	1.75	15.0204	73	83	0.879518	0.417143	3.14	0.09	11.46	20	38.6	14
3	436	43.1	1.7	14.9135	75	91	0.824176	0.441176	3.54	0.095	11.372	39	38.6	5
3	437	70	1.7	24.2215	80	93	0.860215	0.470588	3.86	0.073	12.01	30	35.6	6
3	438	70.2	1.7	24.2907	87	96	0.90625	0.511765	4.32	0.08	11.592	33	35.6	2
3	439	70.2	1.7	24.2907	82	94	0.87234	0.482353	3.99	0.075	10.955	45	38.6	9
3	440	61	1.65	22.4059	74	93	0.795699	0.448485	3,7è	0.072	12.58	12	32.6	-3
3	441	73	1.82	22.0384	88	91	0.967033	0.483516	3.65	0,083µ	11.33	35	41.6	-11
3	442	77	1.87	22.0195	83	102	0.813725	0.44385	3.12	0.078	11.49	31	38.6	-15
3	443	65	1.73	21.7181	74	96	0.770833	0.427746	3,3&	0.072	11.73	52	41.6	11
3	444	64	1.72	21.6333	79	93	0.849462	0.459302	3.68	0.078	11.15	31	41.6	13
3	445	65	1.74	21.4692	77	89	0.865169	0.442529	3.44	0.076	11.74	29	35.6	-12
3	446	66.2	1.76	21.3714	73	94	0.776596	0.414773	3.09	0.071	11.8	20	41.6	10
3	447	60	1.7	20.7612	74	90	0.822222	0.435294	3.47	0.075	11.47	36	44.6	6
3	448	62	1.73	20.7157	77	95	0.810526	0.445087	3.5	0.078	10.66	35	41.6	11
3	449	61	1.72	20.6193	92	97	0.948454	0.534884	4.5	0.093	10.99	28	35.6	7
3	450	60	1.71	20.5191	69	88	0.784091	0.403509	3.1	0.07	11.49	33	35.6	0
3	451	65	1.78	20.5151	76	93	0.817204	0.426966	3.17	0.076	11.21	29	44.6	12
3	452	63	1.76	20.3383	68	90	0.755556	0.386364	2.79	0.069	11.79	35	44.6	2
3	453	63	1.76	20.3383	78	87	0.896552	0.443182	3.39	0.079	11.37	30	44.6	-9
3	454	56	1.68	19.8413	68	88	0.772727	0.404762	3.19	0.072	11.83	40	38.6	10
3	455	70.2	1.74	23.1867	87	96	0.90625	0.5	4.62	0.09	11.408	15	35.6	8
3	456	68.2	1.78	21.5251	83	98	0.846939	0.466292	4.47	0.095	12.47	27	35.6	11
3	457	63.3	1.72	21.3967	77	94	0.819149	0.447674	4.63	0.093	11.303	39	35.6	-6
3	458	69.4	1.82	20.9516	87	97	0.896907	0.478022	4.16	0.095	11.535	15	44.6	5
3	459	59.6	1.69	20.8676	82	90	0.911111	0.485207	4.58	0.091	11.037	30	38.6	5
3	460	62.2	1.75	20.3102	72	92	0.782609	0.411429	4.31	0.093	11.327	30	35.6	-9
3	461	67.5	1.83	20.1559	75	96	0.78125	0.409836	4.05	0.096	10.939	30	44.6	8
3	462	65.7	1.84	19.4057	82	94	0.87234	0.445652	3.88	0.096	12.23	23	35.6	-7
3	463	55.6	1.71	19.0144	71	93	0.763441	0.415205	4.64	0.1	12.493	42	38.6	3
3	464	75	1.74	24.7721	87	108	0.805556	0.5	4.06	0.078	12.4	23	35.6	13
3	465	74	1.74	24.4418	83	101	0.821782	0.477011	3.82	0.075	11.73	20	38.6	7
3	466	72	1.72	24.3375	89	98	0.908163	0.517442	4.31	0.08	12.41	12	41.6	3
3	467	78	1.8	24.0741	88	100	0.88	0.488889	3.76	0.079	12.48	25	32.6	-13
3	468	76	1.78	23.9869	86	102	0.843137	0.483146	3.76	0.078	11.6	33	32.6	6
3	469	65	1.65	23.8751	76	100	0.76	0.460606	3.91	0.071	14.17	31	35.6	12
3	470	64	1.64	23.7954	76	90	0.844444	0.463415	3.97	0.072	12.31	30	38.6	15
3	471	67	1.69	23.4586	70	94	0.744681	0.414201	3.27	0.066	12.96	24	38.6	17
3	472	63	1.64	23.4236	68	92	0.73913	0.414634	3.41	0.065	11.52	31	35.6	6
3	473	74	1.78	23.3556	78	99	0.787879	0.438202	3.29	0.072	11.39	35	44.6	10
3	474	74	1.79	23.0954	86	98	0.877551	0.480447	3.7	0.073	11	40	38.6	8
3	475	65	1.69	22.7583	72	96	0.75	0.426036	3.4	0.069	11.63	30	44.6	6
3	476	61	1.65	22.4059	74	93	0.795699	0.448485	3.77	0.072	12.58	12	32.6	-3
3	477	73	1.82	22.0384	88	91	0.967033	0.483516	3.65	0.083	11.33	35	41.6	-11
3	478	77	1.87	22.0195	83	102	0.813725	0.44385	3.12	0.077	11.49	31	38.6	-15
3	479	65	1.73	21.7181	74	96	0.770833	0.427746	3.31	0.072	11.73	52	41.6	11
3	480	64	1.72	21.6333	79	93	0.849462	0.459302	3.68	0.078	11.15	31	41.6	13
3	481	65	1.74	21.4692	77	89	0.865169	0.442529	3.44	0.076	11.74	29	35.6	-12
3	482	66.2	1.76	21.3714	73	94	0.776596	0.414773	3.09	0.071	11.8	20	35.6	10
3	483	60	1.7	20.7612	74	90	0.822222	0.435294	3.47	0.075	11.47	36	44.6	6
3	484	62	1.73	20.7157	77	95	0.810526	0.445087	3.5	0.078	10.66	35	41.6	11
3	485	61	1.72	20.6193	92	97	0.948454	0.534884	4.5	0.093	10.99	28	32.6	7
3	486	60	1.71	20.5191	69	88	0.784091	0.403509	3.1	0.07	11.49	33	32.6	0
3	487	65	1.78	20.5151	76	93	0.817204	0.426966	3.17	0.076	11.21	29	44.6	12
3	488	63	1.76	20.3383	68	90	0.755556	0.386364	2.79	0.069	11.79	35	50.6	2
3	489	63	1.76	20.3383	78	87	0.896552	0.443182	3.39	0.079	11.37	30	44.6	-9
3	490	56	1.68	19.8413	68	88	0.772727	0.404762	3.19	0.072	11.83	40	38.6	10
3	491	54	1.65	19.8347	69	91	0.758242	0.418182	3.42	0.073	11.33	35	44.6	1
3	492	56	1.69	19.6072	80	91	0.879121	0.473373	3.92	0.085	12.31	37	32.6	4
3	493	58	1.74	19.1571	70	83	0.843373	0.402299	3.01	0.074	14.37	14	35.6	-6
3	494	51	1.64	18.9619	64	81	0.790123	0.390244	3.13	0.07	10.94	33	41.6	14
3	495	46	1.56	18.902	67	82	0.817073	0.429487	3.83	0.076	10.36	47	44.6	10
